# Supplementary material for: Gene expression profiling of epithelial ovarian tumours correlated with malignant potential
Source: Mol Cancer. 2004 Oct 7;3:27. doi: 10.1186/1476-4598-3-27 (PMC524500; doi:10.1186/1476-4598-3-27)
Supplement: Additional File 1 — The file complete_list.xls contains the gene name and chromosomal location for the 163 genes determined to be differentially expressed in this study. [file 1476-4598-3-27-S1.xls]

## Sheet: 12may04 location
Probe Set ID	Gene Title	Gene Symbol	Chromosomal Location	LocusLink	(U=up-regulated in cancer;
1055_g_at	replication factor C (activator 1) 4, 37kDa	RFC4	3q27	5984	D=down-regulated in cancer; *up in
1058_at	WAS protein family, member 3	WASF3	13q12	10810	D	Cell shape/motility
1290_g_at	glutathione S-transferase M5	GSTM5	1p13.3	2949	D	Detox carcinogens
1310_at	proteasome (prosome, macropain) subunit, beta type, 2	PSMB2	1p34.2	5690	U	Protein catabolism
1399_at	transcription elongation factor B (SIII), polypeptide 1 (15kDa, elongin C)	TCEB1	8q13.3	6921	U	Transcription reg
1480_at	heat shock 70kDa protein 4	HSPA4	5q31.1-q31.2	3308	U	Chaperone (13)
1515_at	---	---	---	---	borderline/adenoma;**up adenoma/down in
1516_g_at	---	---	---	---	borderline; ***down in adenoma/up in
157_at	preferentially expressed antigen in melanoma	PRAME	22q11.22	23532	U	Unknown (6)
1592_at	topoisomerase (DNA) II alpha 170kDa	TOP2A	17q21-q22	7153	D	DNA metabolism
1599_at	cyclin-dependent kinase inhibitor 3 (CDK2-associated dual specificity phosphatase)	CDKN3	14q22	1033	U	Nuclear division/mitosis
1640_at	suppression of tumorigenicity 13 (colon carcinoma) (Hsp70 interacting protein)	ST13	22q13.2	6767	D	Unknown/tumor sup (colon)(8)
1651_at	ubiquitin-conjugating enzyme E2C	UBE2C	20q13.12	11065	U	Nuclear division/mitosis (5)
1731_at	platelet-derived growth factor receptor, alpha polypeptide	PDGFRA	4q11-q13	5156	D	Regulation cellular growth
1737_s_at	insulin-like growth factor binding protein 4	IGFBP4	17q12-q21.1	3487	D*	Regulation cellular growth
1803_at	cell division cycle 2, G1 to S and G2 to M	CDC2	10q21.1	983	U	Nuclear division/mitosis
1884_s_at	proliferating cell nuclear antigen	PCNA	20pter-p12	5111	U	DNA metabolism
1943_at	cyclin A2	CCNA2	4q25-q31	890	U	Nuclear division/mitosis
1945_at	cyclin B1	CCNB1	5q12	891	U	Nuclear division/mitosis
1946_at	Wilms tumor associated protein	WIT-1	11p13	51352	D	Regulation cellular growth
2039_s_at	FYN oncogene related to SRC, FGR, YES	FYN	6q21	2534	D*	Calcium chanel/ion transport
2053_at	cadherin 2, type 1, N-cadherin (neuronal)	CDH2	18q11.2	1000	D*	Cell adhesion
2062_at	insulin-like growth factor binding protein 7	IGFBP7	4q12	3490	D*	Regulation cellular growth
2087_s_at	cadherin 11, type 2, OB-cadherin (osteoblast)	CDH11	16q22.1	1009	D	Cell adhesion
239_at	cathepsin D (lysosomal aspartyl protease)	CTSD	11p15.5	1509	borderline; ****down in adenoma/ up or no
31522_f_at	histone 1, H2bk	HIST1H2BK	6p21.33	85236	changed in borderline)
31523_f_at	histone 1, H2bm	HIST1H2BM	6p22-p21.3	8342
31528_f_at	histone 1, H2bm	HIST1H2BM	6p22-p21.3	8342	U	DNA metabolism
31598_s_at	galactose-4-epimerase, UDP-	GALE	1p36-p35	2582	U****	Cell metabolism
31888_s_at	pleckstrin homology-like domain, family A, member 2	PHLDA2	11p15.5	7262	U	Apoptosis
32119_at	MRNA; cDNA DKFZp586B211 (from clone DKFZp586B211)	---	---	---	D
32157_at	protein phosphatase 1, catalytic subunit, alpha isoform	PPP1CA	11q13	5499	U	DNA metabolism
32212_at	programmed cell death 8 (apoptosis-inducing factor)	PDCD8	Xq25-q26	9131	U	DNA metabolism
32254_at	vesicle-associated membrane protein 2 (synaptobrevin 2)	VAMP2	17p13.1	6844	D	Exocytosis
32263_at	cyclin B2	CCNB2	15q21.3	9133	U	Nuclear division/mitosis
32332_at	isocitrate dehydrogenase 2 (NADP+), mitochondrial	IDH2	15q26.1	3418	U	Cell metabolism
32546_at	fumarate hydratase	FH	1q42.1	2271	U	Unknown
32696_at	pre-B-cell leukemia transcription factor 3	PBX3	9q33-q34	5090	D	Transcription reg
32715_at	vesicle-associated membrane protein 8 (endobrevin)	VAMP8	2p12-p11.2	8673	U****	Protein assembly
32767_at	TAL1 (SCL) interrupting locus	SIL	1q32	6491	U	Unknown (3)
32787_at	v-erb-b2 erythroblastic leukemia viral oncogene homolog 3 (avian)	ERBB3	12q13	2065	U****	Singnal Transduc
32819_at	histone 1, H2bk	HIST1H2BK	6p21.33	85236	U	DNA metabolism
32830_g_at	translocase of inner mitochondrial membrane 17 homolog A (yeast)	TIMM17A	1q32.1	10440	U	Unknown
33143_s_at	solute carrier family 16 (monocarboxylic acid transporters), member 3	SLC16A3	17q25	9123	U****	Membrane transport
33244_at	chimerin (chimaerin) 2	CHN2	7p15.3	1124	D*	Singnal Transduc
33247_at	proteasome (prosome, macropain) 26S subunit, non-ATPase, 14	PSMD14	2q24.3	10213	U	Cellular metabolism
33322_i_at	stratifin	SFN	1p35.3	2810	U****	Regulation cellular growth
33426_at	chromogranin B (secretogranin 1)	CHGB	20pter-p12	1114	D**	Regulation cellular growth (4)
33457_at	retinoblastoma-associated protein 140	RAP140	3p21.31	23272	D	Unknown
33774_at	caspase 8, apoptosis-related cysteine protease	CASP8	2q33-q34	841	U	Apoptosis (12)
34003_at	triosephosphate isomerase 1	TPI1	12p13	7167	U
34268_at	regulator of G-protein signalling 19	RGS19	20q13.3	10287	U	Nuclear division/mitosis
34388_at	collagen, type XIV, alpha 1 (undulin)	COL14A1	8q23	7373	D	Cell adhesion
34672_at	TBC1 domain family, member 4	TBC1D4	13q21.33	9882	D	GTPase activation
34715_at	forkhead box M1	FOXM1	12p13	2305	U	Transcription reg
34730_g_at	trophinin	TRO	Xp11.22-p11.21	7216	D	Cell adhesion
34811_at	ATP synthase, H+ transporting, mitochondrial F0 complex, subunit c (subunit 9) isoform 3	ATP5G3	2q31.2	518	U	Protein transport
34852_g_at	serine/threonine kinase 6	STK6	20q13.2-q13.3	6790	U	Singnal Transduc
34859_at	melanoma antigen, family D, 2	MAGED2	Xp11.2	10916	D	Unknown
34878_at	SMC4 structural maintenance of chromosomes 4-like 1 (yeast)	SMC4L1	3q26.1	10051	U	Nuclear division/mitosis
349_g_at	kinesin family member C1	KIFC1	6p21.3	3833	U	Nuclear division/mitosis
35151_at	tumor suppressor deleted in oral cancer-related 1	DOC-1R	11q13	10263	U****	Unknown/Tumor suppressor (ov)
35309_at	suppression of tumorigenicity 14 (colon carcinoma, matriptase, epithin)	ST14	11q24-q25	6768	U	Proteolysis/Tumor suppressor(co)
35331_at	catenin (cadherin-associated protein), alpha-like 1	CTNNAL1	9q31.2	8727	D	Apoptosis (18)
35576_f_at	histone 1, H2bl	HIST1H2BL	6p22-p21.3	8340	U	DNA metabolism
35649_at	cysteine dioxygenase, type I	CDO1	5q22-q23	1036	D	Unknown
35663_at	neuronal pentraxin II	NPTX2	7q21.3-q22.1	4885	D***	Cell adhesion
35742_at	hypothetical gene BC008967	BC008967	16p13.13	89927	D*	Unknown
35752_s_at	protein S (alpha)	PROS1	3p11-q11.2	5627	D	Uknown
35792_at	monoglyceride lipase	MGLL	3q21.3	11343	D***	Unknown
35807_at	cytochrome b-245, alpha polypeptide	CYBA	16q24	1535	U****	Electron Transport
35937_at	MHC class I polypeptide-related sequence B	MICB	6p21.3	4277	U	Immune response (14)
36119_at	caveolin 1, caveolae protein, 22kDa	CAV1	7q31.1	857	D	DNA metabolism (15)
36122_at	proteasome (prosome, macropain) subunit, alpha type, 6	PSMA6	14q13	5687	U	Cellular metabolism
36171_at	activated RNA polymerase II transcription cofactor 4	PC4	5p13.3	10923	U	Transcription reg
36347_f_at	histone 1, H2bn	HIST1H2BN	6p22-p21.3	8341	U	DNA metabolism
36453_at	KIAA0711 gene product	KIAA0711	8p23.3	9920	D***	Unknown
36472_at	N-myc (and STAT) interactor	NMI	2p24.3-q21.3	9111	U	Nuclear division/mitosis (10)
36561_at	propionyl Coenzyme A carboxylase, beta polypeptide	PCCB	3q21-q22	5096	U	Cellular metabolism
36582_g_at	glycyl-tRNA synthetase	GARS	7p15	2617	U	Cellular metabolism
36638_at	connective tissue growth factor	CTGF	6q23.1	1490	D*	Cell adhesion
36650_at	cyclin D2	CCND2	12p13	894	D	Nuclear division/mitosis (1)
36813_at	thyroid hormone receptor interactor 13	TRIP13	5p15.33	9319	U	Transcription reg
36837_at	kinesin family member 2C	KIF2C	1p34.1	11004	U	Nuclear division/mitosis
36879_at	endothelial cell growth factor 1 (platelet-derived)	ECGF1	22q13	1890	U****	Apoptosis (7)
36917_at	laminin, alpha 2 (merosin, congenital muscular dystrophy)	LAMA2	6q22-q23	3908	D*	Cell adhesion
36978_at	proteasome (prosome, macropain) activator subunit 4	PSME4	2p16.3	23198	U	DNA metabolism
37015_at	aldehyde dehydrogenase 1 family, member A1	ALDH1A1	9q21.13	216	D	Cellular metabolism
37205_at	F-box and leucine-rich repeat protein 7	FBXL7	5p15.1	23194	D	Unknown
37221_at	protein kinase, cAMP-dependent, regulatory, type II, beta	PRKAR2B	7q22-q31.1	5577	D	Singnal Transduc
37247_at	transcription factor 21	TCF21	6pter-qter	6943	D	Transcription reg
37302_at	centromere protein F, 350/400ka (mitosin)	CENPF	1q32-q41	1063	U	Nuclear division/mitosis
37305_at	enhancer of zeste homolog 2 (Drosophila)	EZH2	7q35-q36	2146	U	DNA metabolism (16)
37311_at	transaldolase 1	TALDO1	11p15.5-p15.4	6888	U	Cellular metabolism
37347_at	CDC28 protein kinase regulatory subunit 1B	CKS1B	1q21.2	1163	U	Regulation cellular growth
37446_at	G protein-coupled receptor-associated sorting protein	GASP	Xq22.1	9737	D	Singnal Transduc
37585_at	small nuclear ribonucleoprotein polypeptide A'	SNRPA1	15q26.3	6627	U	RNA splicing
37628_at	monoamine oxidase B	MAOB	Xp11.23	4129	D	Cell adhesion
37634_at	progestagen-associated endometrial protein (placental protein 14, pregnancy-associated endometrial alpha-2-globulin, alpha uterine protein)	PAEP	9q34	5047	D***	Ovarian follicle develop (19)
37890_at	CD47 antigen (Rh-related antigen, integrin-associated signal transducer)	CD47	3q13.1-q13.2	961	U	Singnal Transduc
37918_at	integrin, beta 2 (antigen CD18 (p95), lymphocyte function-associated antigen 1; macrophage antigen 1 (mac-1) beta subunit)	ITGB2	21q22.3	3689	U****	Apoptosis
37985_at	lamin B1	LMNB1	5q23.3-q31.1	4001	U	Chromatin structure
38113_at	spectrin repeat containing, nuclear envelope 1	SYNE1	6q25	23345	D*	Cellular differentiation
38116_at	KIAA0101 gene product	KIAA0101	15q22.1	9768	U	Unknown
38120_at	polycystic kidney disease 2 (autosomal dominant)	PKD2	4q21-q23	5311	D	Calcium chanel/calcium ion transport
38122_at	solute carrier family 23 (nucleobase transporters), member 2	SLC23A2	20p13	9962	D	Unknown
38126_at	biglycan	BGN	Xq28	633	D*	Regulation cellular growth
38138_at	S100 calcium binding protein A11 (calgizzarin)	S100A11	1q21	6282	U****	DNA metabolism
38317_at	transcription elongation factor A (SII)-like 1	TCEAL1	Xq22.1	9338	D	Transcription reg
38391_at	capping protein (actin filament), gelsolin-like	CAPG	2cen-q24	822	U	Protein assembly
38392_at	actin related protein 2/3 complex, subunit 5, 16kDa	ARPC5	1q25.2	10092	U	Unknown
38414_at	CDC20 cell division cycle 20 homolog (S. cerevisiae)	CDC20	1p34.1	991	U	Regulation cellular growth
38521_at	CD22 antigen	CD22	19q13.1	933	D	Cell adhesion
38721_at	KIAA1536 protein	KIAA1536	12q13.13	57658	D	Transcription reg
38827_at	anterior gradient 2 homolog (Xenopus laevis)	AGR2	7p21.3	10551	D***	DNA metabolism
38836_at	neuronal pentraxin receptor	NPTXR	22q13.1	23467	U	Unknown
38967_at	chromosome 14 open reading frame 2	C14orf2	14q32.33	9556	U	Unknown
38981_at	NADH dehydrogenase (ubiquinone) 1 beta subcomplex, 3, 12kDa	NDUFB3	2q31.3	4709	U	Cellular metabolism
39043_at	actin related protein 2/3 complex, subunit 1B, 41kDa	ARPC1B	7q22.1	10095	U	Cell motility (14)
39092_at	histone H2A.F/Z variant	H2AV	7p13	94239	U	Chromatin structure
39109_at	TPX2, microtubule-associated protein homolog (Xenopus laevis)	TPX2	20q11.2	22974	U	Nuclear division/mitosis
39113_at	protein disulfide isomerase related protein (calcium-binding protein, intestinal-related)	ERP70	7q35	9601	U	Electron transport
39123_s_at	transient receptor potential cation channel, subfamily C, member 1	TRPC1	3q22-q24	7220	D	Calcium chanel/calcium ion transport
39397_at	nuclear receptor subfamily 2, group F, member 2	NR2F2	15q26	7026	D	Singnal Transduc
39728_at	interferon, gamma-inducible protein 30	IFI30	19p13.1	10437	U	Immune Response
39757_at	syndecan 2 (heparan sulfate proteoglycan 1, cell surface-associated, fibroglycan)	SDC2	8q22-q23	6383	D	Cell adhesion (17)
39779_at	TAR (HIV) RNA binding protein 1	TARBP1	1q42.3	6894	U	RNA binding (2)
39864_at	cold inducible RNA binding protein	CIRBP	19p13.3	1153	D	RNA binding(2)
40041_at	highly expressed in cancer, rich in leucine heptad repeats	HEC	18p11.31	10403	U	Nuclear division/mitosis
40117_at	MCM6 minichromosome maintenance deficient 6 (MIS5 homolog, S. pombe) (S. cerevisiae)	MCM6	2q21	4175	U	DNA metabolism
40165_at	cutaneous T-cell lymphoma-associated tumor antigen se20-4	SE20-4	Xp11.2	64061	D	DNA metabolism
404_at	interleukin 4 receptor	IL4R	16p11.2-12.1	3566	U****	Singnal Transduc
40407_at	karyopherin alpha 2 (RAG cohort 1, importin alpha 1)	KPNA2	17q23.1-q23.3	3838	U	DNA metabolism
40576_f_at	heterogeneous nuclear ribonucleoprotein D-like	HNRPDL	4q13-q21	9987	D*	RNA binding
40607_at	dihydropyrimidinase-like 2	DPYSL2	8p22-p21	1808	D	Singnal Transduc
40619_at	ubiquitin carrier protein	E2-EPF	19q13.43	27338	U	Unknown
40690_at	CDC28 protein kinase regulatory subunit 2	CKS2	9q22	1164	U	Regulation cellular growth
40726_at	kinesin family member 11	KIF11	10q24.1	3832	U	Nuclear division/mitosis
40784_at	protein phosphatase 2, regulatory subunit B (B56), gamma isoform	PPP2R5C	14q32	5527	U	DNA metabolism
41049_at	insulin receptor substrate 1	IRS1	2q36	3667	D*	Regulation cellular growth
41310_f_at	nuclear receptor subfamily 2, group F, member 6	NR2F6	19p13.1	2063	U	Singnal Transduc
41400_at	thymidine kinase 1, soluble	TK1	17q23.2-q25.3	7083	U	DNA metabolism
41420_at	insulin-like growth factor binding protein 5	IGFBP5	2q33-q36	3488	D**	Regulation cellular growth
41449_at	sarcoglycan, epsilon	SGCE	7q21-q22	8910	D	Protein binding
41451_s_at	SAR1a gene homolog 1 (S. cerevisiae)	SARA1	10q22.2	56681	U	Singnal Transduc
41583_at	flap structure-specific endonuclease 1	FEN1	11q12	2237	U	DNA metabolism
41609_at	major histocompatibility complex, class II, DM beta	HLA-DMB	6p21.3	3109	U	Immune response
41685_at	NY-REN-7 antigen	NY-REN-7	5q35.3	285596	D**	Unknown
41696_at	chromosome 7 open reading frame 24	C7orf24	7p15-p14	79017	U	Unknown
41750_at	protein disulfide isomerase-related protein	P5	2p25.1	10130	U	Unknown
430_at	nucleoside phosphorylase	NP	14q13.1	4860	U****	DNA metabolism
457_s_at	ubiquitin-like 1 (sentrin)	UBL1	2q33	7341	U	DNA metabolism
527_at	centromere protein A, 17kDa	CENPA	2p24-p21	1058	U	Chromatin structure (11)
572_at	TTK protein kinase	TTK	6q13-q21	7272	U	Nuclear division/mitosis
634_at	protease, serine, 8 (prostasin)	PRSS8	16p11.2	5652	U	Proteolysis
719_g_at	protease, serine, 11 (IGF binding)	PRSS11	10q26.3	5654	D*	Regulation cellular growth
743_at	nucleosome assembly protein 1-like 3	NAP1L3	Xq21.3-q22	4675	D	DNA metabolism
755_at	inositol 1,4,5-triphosphate receptor, type 1	ITPR1	3p26-p25	3708	D	Calcium chanel/calcium ion transport
837_s_at	malic enzyme 1, NADP(+)-dependent, cytosolic	ME1	6q12	4199	D	Cellular metabolism
860_at	mutS homolog 2, colon cancer, nonpolyposis type 1 (E. coli)	MSH2	2p22-p21	4436	U	Regulation cellular growth (9)
868_at	TAF10 RNA polymerase II, TATA box binding protein (TBP)-associated factor, 30kDa	TAF10	11p15.3	6881	U	Transcription reg
905_at	guanylate kinase 1	GUK1	1q32-q41	2987	U	Nuclear transport
954_s_at	---	---	---	---	U
